# Supplementary material for: Comprehensive assessment of facial paralysis based on facial animation units
Source: PLoS One. 2022 Dec 14;17(12):e0277297. doi: 10.1371/journal.pone.0277297 (PMC9750034; doi:10.1371/journal.pone.0277297)
Supplement: S1 Dataset — (XLSX) [file pone.0277297.s001.xlsx]

## Sheet: Sheet1
			Jaw Open	Lefteye Closed	Righteye Closed	Lefteyebrow Lowerer	Righteyebrow Lowerer	LipCorner PullerLeft	LipCorner PullerRight	LipStretcherLeft	LipStretcherRight	LipCorner DepressorLeft	LipCorner DepressorRight	Lowerlip DepressorLeft	Lowerlip DepressorRight	LipPucker	JawSlide Right	Leftcheek Puff	Rightcheek Puff
Subject#	FP Side	Facial Movement	FAU1	FAU2	FAU3	FAU4	FAU5	FAU6	FAU7	FAU8	FAU9	FAU10	FAU11	FAU12	FAU13	FAU14	FAU15	FAU16	FAU17
1	L	Rest	0.0394111	0.0209301	0.0271961	-0.155858	-0.0830369	0.266349	0.0160089	0.327929	0.0134707	0.0263821	0.206495	0.0147434	0.0170031	0.416221	0.0776063	0.0106051	0.145538
1	L	Rest	0	0.0209013	0.0154812	-0.188856	-0.0789867	0.0990621	0.0533402	0.223987	0.038565	0.0184214	0.1971	0.0938779	0.100418	0.381563	0.0430753	0.0321324	0.0255955
1	L	Rest	0	0.00235261	0.0191696	-0.142036	-0.0786751	0.137684	0.0792434	0.251713	0.00271599	0.0217912	0.375878	0.248602	0.23716	0.402687	0.0274792	0.0169769	0.0243428
1	L	Rest	0.00621605	0.0153852	0.0311603	-0.193296	-0.123233	0.241681	0.0584597	0.293102	0.159383	0.0206968	0	0.088921	0.0587032	0.268868	0.0703255	0.0167374	0.0212575
1	L	Rest	0	0.0195544	0.232577	-0.169048	0.00679974	0.272324	0.113654	0.335294	0.0844105	0.0229074	0.369247	0.134318	0.113973	0.500689	-0.0468057	0.0168578	0.0162191
1	L	Smiling	0	0.176989	0.241389	-0.229948	-0.0657175	0.922608	0.984901	0.096991	0.281659	0.0232044	0.0782606	0.815387	0.753219	0	-0.0656286	0.0328161	0.00731504
1	L	Smiling	0.0128174	0.286171	0.156874	-0.224682	-0.152155	0.980723	0.965662	0.13613	0.0247042	0.00937936	0.196102	0.98832	0.97981	0	-0.0577596	0.0257914	0.0124654
1	L	Smiling	0.0307914	0.22386	0.120203	-0.151301	-0.0847478	0.875605	0.978698	0.181158	0.0717943	0.0437249	0.439566	0.986081	0.901886	0	-0.0313122	0.0924088	0.00905315
1	L	Smiling	0.0263248	0.00517925	0.0147279	-0.217528	-0.150597	0.666713	0.821358	0.168945	0.232011	0.0987096	0.353613	0.963162	0.878562	0.143447	-0.0379319	0.0222219	0.00717701
1	L	Smiling	0.0885696	0.264028	0.184725	-0.270703	-0.347466	0.838093	0.750639	0.164628	0.194018	0.0110979	0	0.844139	0.748973	0	-0.0649722	0.0485102	0.00602519
1	L	Smiling	0.06653	0.332551	0.0771944	-0.112219	-0.276567	0.704075	0.697879	0.149871	0.00978288	0.0220875	0.0845831	0.9902	0.968502	0.0136666	-0.130951	0.0426329	0.0115494
1	L	Smiling	0.0289898	0.230197	0.219847	-0.162415	-0.0527588	0.6261	0.790459	0.0479829	0.0628084	0.0334286	0.292919	0.947925	0.888938	0.0120756	-0.0991574	0.0215749	0.0120664
1	L	Smiling	0.0304761	0.251327	0.228769	-0.0892534	-0.082852	0.758189	0.739525	0.166269	0.00400826	0.0160605	0.356402	0.980117	0.937093	0.111154	-0.129772	0.018286	0.0073293
1	L	Smiling	0.0287492	0.170912	0	-0.075444	-0.100673	0.649494	0.882143	0.0632527	0.0232991	0.0261279	0.406371	0.918286	0.893536	0.00236629	-0.118952	0	0.00508033
1	L	Closing Eyes	0	0.6515	0.319914	0.25195	0.0684292	0.164422	0.394155	0.134287	0.0174144	0.0328651	0.193607	0.517454	0.503737	0.179731	-0.0764531	0.0313132	0.00175942
1	L	Closing Eyes	0	0.660171	0.559657	0.245557	0.123715	0.53019	0.335256	0.268979	0	0.0156905	0.219391	0.602634	0.515033	0.229702	-0.0819712	0.0152579	0.00887686
1	L	Closing Eyes	0.00944804	0.53744	0.4801	0.367619	0.228712	0.0849788	0.291812	0.114667	0.0230734	0.0207298	0.212699	0.354129	0.34876	0.165729	0.035824	0.00866192	0.00301131
1	L	Closing Eyes	0	0.53683	0.358133	0.1828	0.0974076	0.0890887	0.423857	0.0184153	0.0247794	0.00521443	0.0990204	0.357318	0.384225	0.0128648	0.0614596	0.0193143	0.00524033
1	L	Closing Eyes	0	0.492357	0.310659	0.156573	0.0700761	0.350393	0.340622	0.0823829	0.0197133	0.00963579	0.0258133	0.805345	0.74272	0.000104234	-0.104165	0.0181387	0.00359025
1	L	Closing Eyes	0	0.564801	0.396306	0.243635	-0.00294295	0.261888	0.362732	0.133526	0.0162071	0.0162606	0.19478	0.490657	0.453485	0.120298	-0.0243937	0.0202426	0
1	L	Closing Eyes	0.00593577	0.511463	0.427526	0.254765	0.103342	0.270925	0.262424	0.186155	0.016919	0.0121345	0.205198	0.377224	0.32933	0.183592	0.00303462	0.0198646	0.00476187
1	L	Closing Eyes	0	0.515428	0.403436	0.0747692	0.0732196	0.309135	0.399469	0.105818	0.0362239	0.00635764	0.218896	0.526587	0.467555	0.0804742	-0.073182	0.0163222	0.00188156
1	L	Raising Eyebrows	0.0803847	0.0306324	0.0123625	-0.527419	-0.578443	0.0650864	0.0403816	0.405137	0.159833	0.0149256	0.203765	0.141169	0.0808655	0.368745	-0.0493917	0.052754	0.016213
1	L	Raising Eyebrows	0.0921522	0.00905555	0.0327446	-0.591517	-0.505387	0.0254323	0.215127	0.378009	0.205342	0	0.370302	0.0944285	0.0579426	0.534668	0.0642155	0.0272362	0.0168034
1	L	Raising Eyebrows	0.029354	0.0938928	0.0438448	-0.454781	-0.481665	0.0488238	0.0188179	0.436417	0.0489922	0.0243273	0.428796	0.0765854	0.0554228	0.435614	0.0182502	0.0161886	0.0155896
1	L	Raising Eyebrows	0.0673404	0.0207249	0.0188049	-0.441822	-0.441247	0.0278051	0.0197557	0.331547	0.240928	0.0239961	0.0859309	0.174296	0.129516	0.419522	0.0163047	0.0376753	0.0175541
1	L	Raising Eyebrows	0.0466643	0.0392313	0.0262191	-0.462991	-0.517691	0.0179085	0.0286893	0.382432	0.111381	0.0119009	0.317694	0.0444398	0.0339457	0.440244	0.0530823	0.0420653	0.0213653
1	L	Raising Eyebrows	0.0709416	0.0236201	0.0230865	-0.430093	-0.463304	0.0103401	0.0275942	0.286247	0.134375	0.0659981	0.33163	0.0174958	0.0144435	0.354798	0.127814	0.0229223	0.0179644
1	L	Raising Eyebrows	0.0836493	0.0728206	0.0274773	-0.471813	-0.482256	0	0.0225432	0.365254	0.157351	0.0163989	0.237289	0.0163595	0.0155613	0.397178	-0.0984937	0.040334	0.0134109
1	L	Blowing Cheeks	0	0.212521	0.178017	-0.243169	-0.287942	0.0339062	0.200525	0.0748947	0.170753	0.00089686	0.00582371	0.0558704	0.0537577	0.369857	0.0699541	0.227617	0.0802509
1	L	Blowing Cheeks	0	0.0114954	0.0245453	-0.370648	-0.193663	0.017306	0.383402	0.0147043	0.388008	0.00203273	0.0177396	0.0806831	0.0927762	0.457865	0.0450388	0.361217	0.0231022
1	L	Blowing Cheeks	0	0.0526957	0.0204018	-0.3091	-0.275626	0.0175713	0.228752	0.0828595	0.187566	0.0179854	0.0434881	0.0288819	0.0356649	0.459772	0.0679169	0.331585	0.0263294
1	L	Blowing Cheeks	0	0.0294297	0.0648429	-0.25788	-0.166982	0.0101337	0.362165	0.0165644	0.154931	0.0127547	0.239579	0.348813	0.386767	0.504189	0.0206144	0.0808125	0.0125722
1	L	Blowing Cheeks	0	0.0158795	0.0211464	-0.345385	-0.255936	0.0177909	0.106759	0.0347755	0.127375	0.00596931	0.0354698	0.0226888	0.0254647	0.316366	0.0281715	0.229029	0.0381521
1	L	Blowing Cheeks	0	0.0360912	0.0422677	-0.2718	-0.197107	0.00828271	0.280851	0.0209851	0.19641	0.0198835	0.116027	0.120863	0.159888	0.587223	0.0641058	0.199703	0.0168323
1	L	Blowing Cheeks	0	0.0240515	0.0404989	-0.217374	-0.111266	0.0199668	0.281088	0.0288007	0.251803	0.00870302	0.0683308	0.0193024	0.0212501	0.415229	0.214789	0.310682	0.17685
1	L	Blowing Cheeks	0	0.00938108	0.02452	-0.365579	-0.256003	0.0110812	0.292942	0.0221853	0.264389	0.00434387	0.0672437	0.0165044	0.019474	0.525504	0.10446	0.246025	0.0369992
1	L	Blowing Cheeks	0	0.0438331	0.0179834	-0.192699	-0.205358	0.0101674	0.191658	0.0149047	0.220438	0.00496236	0.0157182	0.0492451	0.0568858	0.472773	0.0530178	0.344575	0.0184849
1	L	Whistling	0.125546	0.162257	0	-0.0820507	-0.106532	0.00958707	0.513672	0.274508	0.104961	0.28346	0.750487	0.0646705	0.100566	0.864386	0.0519868	0.191571	0.0135072
1	L	Whistling	0.125546	0.162257	0	-0.0820507	-0.106532	0.00958707	0.513672	0.274508	0.104961	0.28346	0.750487	0.0646705	0.100566	0.864386	0.0519868	0.191571	0.0135072
1	L	Whistling	0.125546	0.162257	0	-0.0820507	-0.106532	0.00958707	0.513672	0.274508	0.104961	0.28346	0.750487	0.0646705	0.100566	0.864386	0.0519868	0.191571	0.0135072
1	L	Whistling	0.125546	0.162257	0	-0.0820507	-0.106532	0.00958707	0.513672	0.274508	0.104961	0.28346	0.750487	0.0646705	0.100566	0.864386	0.0519868	0.191571	0.0135072
1	L	Whistling	0.125546	0.162257	0	-0.0820507	-0.106532	0.00958707	0.513672	0.274508	0.104961	0.28346	0.750487	0.0646705	0.100566	0.864386	0.0519868	0.191571	0.0135072
1	L	Whistling	0.125546	0.162257	0	-0.0820507	-0.106532	0.00958707	0.513672	0.274508	0.104961	0.28346	0.750487	0.0646705	0.100566	0.864386	0.0519868	0.191571	0.0135072
1	L	Whistling	0.125546	0.162257	0	-0.0820507	-0.106532	0.00958707	0.513672	0.274508	0.104961	0.28346	0.750487	0.0646705	0.100566	0.864386	0.0519868	0.191571	0.0135072
1	L	Whistling	0.125546	0.162257	0	-0.0820507	-0.106532	0.00958707	0.513672	0.274508	0.104961	0.28346	0.750487	0.0646705	0.100566	0.864386	0.0519868	0.191571	0.0135072
2	R	Rest	0.0705458	0.414831	0.846715	0.484309	0.705175	0.0389584	0.243491	0.0163429	0.0393156	0.0298333	0.206987	0.00857465	0.0160837	0.182239	0.115319	0.0205881	0.115979
2	R	Rest	0.113142	0.207392	0.256221	0.0688011	0.115538	0.131859	0.244184	0.00723934	0.00835922	0	0	0	0.00849052	0	0.009944	0	0
2	R	Rest	0.0764703	0.206939	0.312522	0.0438312	0.137632	0.0876913	0.237222	0.0160876	0.0787381	0.0226945	0.0474754	0.00616284	0.00958163	0.0273602	0.0190051	0.117959	0.0354937
2	R	Rest	0.0339869	0.112596	0.239435	0.229987	0.390713	0.0229932	0.225979	0.115794	0.214676	0.0451238	0.0486186	0.00804516	0.0134123	0.178729	0.100354	0.151712	0.094408
2	R	Rest	0.106242	0.184242	0.387751	0.022978	0.160151	0.103279	0.257396	0.107755	0.0288326	0.0305908	0.223437	0.0120816	0.0141713	0.000355586	0.0353556	0.0465374	0.0457638
2	R	Rest	0.139761	0.19182	0.363172	0.189012	0.298917	0.14835	0.229628	0.112676	0.071401	0.0170633	0.0552782	0.0149301	0.0179454	0.0210385	-0.0112	0.0634439	0.0276168
2	R	Rest	0.0857774	0.217059	0.273614	0.111213	0.144789	0.0217371	0.185981	0.0321165	0.0796805	0.0604039	0.15684	0.0111252	0.0155422	0.0208197	0.0161658	0.0245646	0.035241
2	R	Smiling	0.10237	0.396208	0.327931	0.289712	0.136246	0.22216	0.460386	0.017889	0.0253689	0.293638	0.048351	0.0124994	0.0178951	0.0163094	-0.026528	0.078747	0.0182648
2	R	Smiling	0.120422	0.23743	0.289588	0.418928	0.291725	0.411758	0.505848	0.0628264	0.0110216	0.179338	0.128512	0.0351269	0.04102	0.0351571	-0.135069	0.112583	0.0028635
2	R	Smiling	0.0725548	0.288174	0.40296	0.321722	0.379522	0.120883	0.512044	0.0229474	0.0801801	0.0452094	0.160842	0.0120467	0.0175256	0.0117412	0.0715545	0.0874424	0.0250262
2	R	Smiling	0.1741	0.200583	0.261326	0.547516	0.558302	0.283607	0.508416	0.0220651	0.00950874	0.0604308	0.0343497	0.0323916	0.0545345	0.0872942	-0.0564541	0.0360642	0.0225574
2	R	Smiling	0.113142	0.262725	0.399837	0.370237	0.375558	0.190708	0.505575	0.0127901	0.0155918	0.00983874	0.153746	0.0091262	0.0103366	0.0248402	-0.0132079	0.142546	0.0377652
2	R	Smiling	0.0395422	0.28142	0.261377	0.36371	0.283124	0.0629214	0.427615	0.0210227	0.0217762	0.0514928	0.0581767	0.0154594	0.0246435	0.0296153	0.0609213	0.211426	0.0276037
2	R	Smiling	0.113023	0.235566	0.272503	0.22336	0.291249	0.194907	0.542199	0.0563669	0.0428161	0.0356808	0.277554	0.0586303	0.0549009	0.0264609	-0.0182537	0.218429	0.0396812
2	R	Smiling	0.141056	0.272729	0.204003	0.43739	0.345856	0.252796	0.486705	0.0465086	0	0.0506522	0	0	0	0.0121859	0.0263176	0.140198	0.0292745
2	R	Closing Eyes	0.0241988	0.433972	0.659687	-0.330245	-0.174256	0.184431	0.388933	0.116423	0.0756404	0.0810667	0.262042	0.321426	0.310952	0.394828	0.00824677	0.0576104	0.0233292
2	R	Closing Eyes	0.0538736	0.533609	0.563251	-0.184208	-0.204164	0.239737	0.340049	0.0902721	0.015703	0.146056	0.204343	0.349326	0.320943	0.378126	0.00379906	0.0790901	0.0538795
2	R	Closing Eyes	0.0457912	0.422343	0.549421	-0.326545	-0.231916	0.152955	0.486303	0.074621	0.0247392	0.0434647	0.259935	0.273266	0.284197	0.30601	0.0503717	0.0860656	0.0529744
2	R	Closing Eyes	0.0563773	0.346003	0.516695	-0.371529	-0.242886	0.263961	0.311222	0.151893	0.0129977	0.0214094	0.208824	0.19611	0.178881	0.419105	0.000995379	0.0648888	0.15873
2	R	Closing Eyes	0.0241505	0.569239	0.597796	-0.190649	-0.0841375	0.0545973	0.315729	0.076329	0.0462767	0.124292	0.274992	0.197709	0.197721	0.459588	0.0604374	0.160725	0.0371696
2	R	Closing Eyes	0.0580207	0.484841	0.516399	-0.138157	-0.108392	0.253639	0.177303	0.194839	0.00624357	0.0643961	0.119878	0.130431	0.118184	0.457083	-0.0127712	0.0489608	0.120115
2	R	Closing Eyes	0.0797174	0.413354	0.503185	-0.262324	-0.239717	0.203213	0.319411	0.0745249	0.016055	0.0300963	0.0943869	0.308333	0.279725	0.285749	0.00885341	0.0708117	0.0389174
2	R	Raising Eyebrows	0.0656004	0	0	-0.613192	-0.480055	0.0138165	0.0259649	0.330749	0.327649	0.0935347	0.204612	0.0250305	0.0198612	0.571344	0.0130947	0.166631	0.0344002
2	R	Raising Eyebrows	0.0913016	0.0228978	0.00930687	-0.634091	-0.702692	0.0186023	0.0141679	0.289338	0.110592	0.213289	0.255653	0.0283274	0.0206355	0.530636	-0.0883674	0.138914	0.0150265
2	R	Raising Eyebrows	0.0671483	0	0.00417977	-0.557345	-0.554307	0.0158866	0.0280546	0.427977	0.17774	0.124362	0.33134	0.0938944	0.0460859	0.65339	-0.0676997	0.213078	0.0297535
2	R	Raising Eyebrows	0.0849645	0.0218044	0.00936448	-0.458915	-0.581043	0.0305312	0.0111345	0.505453	0.081159	0.0324771	0.246996	0.0557899	0.0304481	0.614948	-0.0991307	0.115678	0.0175817
2	R	Raising Eyebrows	0.111938	0.189313	0.700218	-0.637283	-0.428307	0.0356911	0.0311299	0.226746	0.150981	0.0195597	0.312164	0.176944	0.134161	0.506638	0.0178706	0.0486745	0.111401
2	R	Raising Eyebrows	0.0741813	0.0629159	0	-0.502189	-0.554549	0.0144654	0.0157635	0.220381	0.0355533	0.163987	0.220973	0.0142636	0.0151544	0.389499	-0.0515278	0.0672839	0.0240219
2	R	Raising Eyebrows	0.0498543	0.0151438	0.00858393	-0.508286	-0.547968	0.0308938	0.00912133	0.479868	0.0326995	0.0221385	0.398163	0.0230465	0.0228019	0.481643	-0.0906509	0.0792376	0.035246
2	R	Blowing Cheeks	0	0.0197449	0.0145321	-0.293522	-0.27844	0.158529	0.387868	0.039175	0.0814314	0.0142263	0.0261277	0.0207513	0.0259262	0.25488	-0.0436727	0.274129	0.049293
2	R	Blowing Cheeks	0.00405441	0.00109285	0.0382207	-0.112279	-0.103597	0.209862	0.406198	0.0701147	0.0898403	0.00854662	0.0341655	0.0464636	0.0536689	0.360108	0.00977571	0.290729	0.253818
2	R	Blowing Cheeks	0	0.0158524	0.0326996	-0.0922245	-0.110068	0.382967	0.40684	0.335125	0.163785	0.0185887	0.0144245	0.218012	0.246944	0.448501	-0.0859179	0.285867	0.304292
2	R	Blowing Cheeks	0.0178956	0.0172576	0.107417	-0.165606	-0.0537553	0.287074	0.362579	0.134411	0.133016	0.0259022	0.033022	0.15774	0.180281	0.502418	0.00239274	0.285757	0.316682
2	R	Blowing Cheeks	0.0198618	0.0121292	0.0519203	-0.197096	-0.104811	0.271124	0.510297	0.064373	0.141884	0	0.0293048	0.30273	0.316358	0.423493	0.0244427	0.154921	0.269916
2	R	Blowing Cheeks	0.00134426	0.236487	0.0966889	-0.0529685	-0.201356	0.16518	0.366872	0.166785	0.07131	0.0181621	0.0177652	0.0641861	0.0773481	0.370795	0.02971	0.224895	0.1334
2	R	Blowing Cheeks	0	0.0626943	0.0426795	-0.0704347	-0.141066	0.318798	0.382004	0.194094	0.0814884	0.0212809	0.0275491	0.0283959	0.047896	0.481682	-0.0311399	0.255795	0.237542
2	R	Blowing Cheeks	0	0.0244644	0.0788665	-0.207971	-0.197538	0.3114	0.295742	0.162238	0.0985003	0.00748778	0.0211686	0.288846	0.271439	0.419803	-0.0816865	0.244027	0.146323
2	R	Blowing Cheeks	0.00548021	0.0701346	0.0970724	-0.113964	-0.131377	0.286666	0.316785	0.221493	0.10258	0.0334388	0.105386	0.0460032	0.0499969	0.531434	-0.0197783	0.234814	0.150512
2	R	Blowing Cheeks	0	0.133545	0.0440624	-0.0369774	-0.118485	0.331699	0.351954	0.273699	0.101233	0.022302	0.035063	0.0376017	0.0613085	0.567774	0.00121674	0.308212	0.289408
2	R	Whistling	0.100477	0.0294776	0.0174787	-0.110833	-0.192107	0.101446	0.148751	0.147491	0.0372036	0.216571	0.199527	0.0258425	0.0275639	0.492432	-0.0305676	0.0565932	0.0177893
2	R	Whistling	0.031405	0.103383	0.0628138	-0.147394	-0.185216	0.198477	0.0266593	0.115313	0.00867336	0.356065	0.165625	0.0187246	0.0206782	0.621672	-0.0196254	0.0646486	0.0203934
2	R	Whistling	0.0481541	0.0306469	0.0212716	-0.188413	-0.19812	0	0.043694	0.234032	0.181472	0.0032807	0	0	0.00939814	0.422158	0.0606002	0.0937367	0.0106515
2	R	Whistling	0.0573381	0.0168817	0.012101	-0.173532	-0.222596	0.0288197	0.0166376	0.267047	0.194369	0.0830841	0.0779572	0	0	0.460052	-0.0185284	0.066245	0
2	R	Whistling	0.0386405	0.042436	0.015584	-0.130722	-0.194613	0.0383581	0.0522438	0.319114	0.137593	0.0207325	0.0687728	0.0640378	0.045218	0.486107	0.0685686	0	0.0188104
2	R	Whistling	0.0525522	0.0150789	0.0190501	-0.129651	-0.129455	0.0334848	0.044308	0.259247	0.212554	0.140762	0.193026	0.0296197	0.0260227	0.556505	0.0212812	0.0483327	0.0220252
2	R	Whistling	0.041054	0.00639677	0.012491	-0.285546	-0.207756	0.0111429	0.0408774	0.276386	0.230451	0.0410263	0.140742	0.02944	0.0251291	0.567412	-0.0178294	0.0616523	0.0182005
2	R	Whistling	0.0654813	0.0149648	0.00446573	-0.147485	-0.243035	0.0449763	0.0487336	0.246806	0.14975	0.0820837	0.00956266	0.0803166	0.0490811	0.472946	-0.0725392	0.0706196	0.0177171
2	R	Whistling	0.0394291	0.0913672	0.29187	-0.0699671	-0.0391046	0.105163	0.0149583	0.298595	0	0.0388612	0.310036	0.0166109	0.0191034	0.548874	-0.0213173	0.0235619	0.0480939
2	R	Whistling	0.0697694	0.00809548	0.0111752	-0.280911	-0.31889	0.0425861	0.0666957	0.259683	0.0912902	0.0212111	0.192616	0.029854	0.0265733	0.424825	-0.0475919	0.0570418	0.0234947
3	R	Rest	0.0971093	0.266667	0.0720577	0.0229762	-0.15273	0.0159033	0.00825684	0.266523	0.0344233	0.149345	0.190768	0.0156895	0.0121047	0.156219	-0.0526723	0.0192315	0.0148732
3	R	Rest	0.084168	0.256074	0.129542	-0.0165668	-0.117277	0.0162079	0.00153074	0.239112	0.0313975	0.123442	0.217509	0.00421514	0.00350385	0.167372	-0.0508409	0.0128873	0.0140381
3	R	Rest	0.0612644	0.233199	0.0335236	0.0659416	-0.100245	0.0139419	0.0138801	0.206929	0.0216786	0.292477	0.311699	0.00936707	0.0159768	0.235723	-0.048435	0.0214784	0.00853727
3	R	Rest	0.07392	0.20665	0.0729222	0.000498746	-0.0459738	0.00528164	0.0109758	0.260317	0.037974	0.146155	0.269923	0.024933	0.0265812	0.237755	-0.0277587	0.0139846	0.014345
3	R	Rest	0.0756862	0.257873	0.0907543	0.0494099	-0.103802	0.0222786	0.0139659	0.266192	0.0199816	0.139068	0.224489	0.0111297	0.013186	0.200053	-0.0313162	0.0159407	0.0109817
3	R	Raising Eyebrows	0.0707857	0.200679	0.0915481	-0.383836	-0.35841	0.019626	0.00932819	0.261344	0.0265142	0.195167	0.3538	0.0209196	0.0214948	0.24867	-0.0164369	0.0184602	0.0151365
3	R	Raising Eyebrows	0.0927991	0.138941	0.0540833	-0.470983	-0.439505	0.00710113	0.0147755	0.217015	0.0868888	0.183627	0.253652	0.0192131	0.0116492	0.195216	0.0310571	0.0266557	0.0110192
3	R	Raising Eyebrows	0.0928805	0.210842	0.0656029	-0.373256	-0.441923	0.0118184	0.0138453	0.305901	0.00533205	0.175136	0.357989	0.0122505	0.0126448	0.219152	0.00514874	0.0122365	0.00593837
3	R	Raising Eyebrows	0.0953604	0.122283	0.0371007	-0.344372	-0.394203	0.00906532	0.0124814	0.23951	0.0622683	0.149131	0.232311	0.013537	0.0115698	0.1711	0.0257912	0.0289814	0.0174975
3	R	Raising Eyebrows	0.0908871	0.126104	0.0561272	-0.373765	-0.410846	0.00513508	0.00600497	0.214659	0.0636715	0.217128	0.283706	0.00109893	0.00217122	0.173647	0.0144032	0.0251882	0.0133288
3	R	Raising Eyebrows	0.0966506	0.135948	0.0480258	-0.390021	-0.44686	0.0077261	0.0132787	0.208417	0.145902	0.325032	0.255636	0.0213071	0.0137424	0.251085	0.0495512	0.0127384	0.01656
3	R	Smiling	0.115443	0.236333	0.145451	0.0292378	-0.0157568	0.0491444	0.193464	0.189155	0.186523	0.0252885	0.0253317	0	0	0.00302312	0.0186393	0.0313696	0.018757
3	R	Smiling	0.0864279	0.268495	0.142917	0.043561	-0.00712881	0.0878393	0.207002	0.200191	0.0841265	0.028217	0.120563	0.0176458	0.0216106	0.00951332	0.00182566	0.0226707	0.0136262
3	R	Smiling	0.125951	0.270849	0.0674029	-0.0163586	-0.0811507	0.252464	0.36817	0.297783	0.158022	0.014954	0.0550834	0.0287935	0.0262432	0.0157291	-0.0183314	0.0196364	0.0137649
3	R	Smiling	0.13609	0.261981	0.114387	0.0442899	-0.0106055	0.297959	0.346214	0.286505	0.186537	0.0156252	0.0115545	0.0183354	0.0175769	0.00954497	-0.0183826	0.0219184	0.018359
3	R	Smiling	0.136072	0.275267	0.228262	-0.0364208	0.0182307	0.273759	0.274995	0.276087	0.175529	0	0.0312615	0.022035	0.0271751	0.00585339	0.000690725	0	0.0236578
3	R	Smiling	0.136094	0.257266	0.151631	0.0139033	0.0159789	0.194399	0.239293	0.263712	0.180729	0.0170938	0.0399441	0.0460457	0.0365387	0.00957391	0.0163164	0.0292181	0.021029
3	R	Closing Eyes	0.0507084	0.797162	0.504071	-0.060159	-0.237705	0.0206819	0.034399	0.251187	0.0111001	0.0226131	0.0412946	0.043052	0.031187	0.0271587	-0.0273322	0.0159442	0.00896603
3	R	Closing Eyes	0.039683	0.749247	0.467519	-0.0161742	-0.193463	0.0321123	0.015172	0.231794	0.00409264	0.0327405	0.0807231	0.0474189	0.0295883	0.0720394	-0.0501511	0	0.0106908
3	R	Closing Eyes	0.0560632	0.716627	0.456184	-0.0209846	-0.166716	0.0549855	0.0236758	0.254768	0	0.0394309	0.0451069	0.0377186	0.0269857	0.058065	-0.0609762	0.0156125	0.0123352
3	R	Closing Eyes	0.0566823	0.764682	0.463303	-0.063239	-0.150963	0.0486517	0.0141663	0.317057	0.0146119	0.0388829	0.100532	0.0312421	0.0175987	0.0896373	-0.0505916	0.0288802	0.00386308
3	R	Closing Eyes	0.0613901	0.734447	0.480666	-0.0418727	-0.156443	0.0180082	0.0183314	0.183405	0.00992987	0.0936892	0.12963	0.0339149	0.0260021	0.047401	-0.0448189	0.0271182	0.0131184
3	R	Closing Eyes	0.0467581	0.728562	0.461251	-0.058236	-0.189268	0.0250626	0.0437394	0.233461	0	0.0828998	0.182594	0.0482988	0.0369724	0.0810331	-0.0311349	0.0329644	0.0111945
3	R	Closing Eyes	0.0477963	0.776935	0.466621	-0.0186863	-0.188781	0.0260145	0.0373331	0.20005	0.0115622	0.116206	0.10344	0.0191107	0.0126961	0.100207	-0.0417278	0.0147198	0.00923802
3	R	Blowing Cheeks	0	0.253015	0.194574	0.108922	0.0564868	0.345986	0.022326	0.186705	0.0124048	0.033461	0.0209292	0.0310774	0.0220342	0.0361444	-0.0311705	0.0245199	0.0224532
3	R	Blowing Cheeks	0	0.394928	0.197947	0.19724	0.00711727	0.419457	0.0193216	0.348033	0	0.0178535	0.0146148	0.00408723	0.0104055	0.0744402	-0.0583792	0.0216449	0.0199185
3	R	Blowing Cheeks	0	0.311511	0.140077	0.0733304	0.0124646	0.279936	0.018494	0.300768	0	0	0.01434	0.0161383	0.0150462	0.059858	-0.0372276	0	0.0146324
3	R	Blowing Cheeks	0	0.349254	0.110526	0.106959	-0.0582106	0.505476	0.0381785	0.492896	0	0.0108879	0.00950776	0.0127706	0.00243813	0.156914	-0.0510387	0.0313311	0.0197968
3	R	Blowing Cheeks	0	0.328461	0.0933817	0.143996	-0.0293775	0.590393	0.0457592	0.477392	0	0	0.00529953	0.0458214	0.019033	0.160613	-0.0769484	0	0.0203883
3	R	Blowing Cheeks	0	0.339105	0.111177	0.0728162	-0.0228944	0.33276	0.0187837	0.2977	0.0119888	0.0412115	0.016701	0.0253627	0.0187408	0.115842	-0.0913405	0.0486811	0
3	R	Blowing Cheeks	0.0232283	0.23816	0.103414	0.119705	0.0186348	0.326484	0.0202028	0.306469	0.012987	0.0324027	0.0190187	0.0185231	0.0169994	0	0.00727131	0.0480457	0.0245842
3	R	Blowing Cheeks	0.00570381	0.309411	0.145745	0.118529	0.022318	0.523578	0.024134	0.417202	0	0.0158509	0.011505	0.0161316	0.0148084	0.0336993	-0.0493606	0.027181	0.0240256
3	R	Blowing Cheeks	0.0122906	0.295091	0.0853849	0.127305	0.000231326	0.553839	0.107853	0.431483	0.0069108	0.021972	0.00838541	0	0	0	-0.125239	0.0325376	0.00675001
3	R	Whistling	0.266297	0.513021	0.27975	0.304463	0.0904808	0.0299558	0.0240313	0.20718	0.0294652	0.624063	0.533066	0	0	0.648714	-0.0532901	0.0154393	0.00677543
3	R	Whistling	0.27708	0.349484	0.304083	0.207329	0.123266	0.0152686	0.0141167	0.170772	0.00942102	0.709675	0.687929	0.00130781	0.00584674	0.668187	-0.0030959	0.000611102	0.00563383
3	R	Whistling	0.271545	0.337252	0.246305	0.200524	0.0527415	0.0144864	0.0168855	0.177877	0.0120441	0.464841	0.414022	0.0089903	0.0140475	0.516131	0.0542395	0.00946132	0.00773712
3	R	Whistling	0.20832	0.405256	0.253542	0.221961	0.0519044	0.00688152	0.000510514	0.134536	0.00342598	0.482064	0.415326	0	0.00201332	0.532929	0.00405159	0.00804952	0.0118803
3	R	Whistling	0.229088	0.378024	0.248495	0.185027	0.0375607	0.0283054	0.0211468	0.219255	0.0278975	0.502413	0.505596	0.013958	0.0212056	0.623998	-0.00260178	0.0133429	0.00507431
3	R	Whistling	0.282985	0.606744	0.46111	0.0901948	-0.116456	0.0151785	0.0157687	0.17986	0.0452396	0.765972	0.612201	0.0107936	0.0121533	0.599165	0.0398768	0.00900245	0.00239642
3	R	Whistling	0.275188	0.500721	0.270619	0.207375	-0.0209227	0.0222254	0.0110997	0.16698	0.00109038	0.313029	0.203232	0.000150483	0.00303956	0.471344	0.0196339	0.00798804	0.0099953
3	R	Whistling	0.271863	0.457735	0.240694	0.283435	0.0103386	0.0177782	0.00296553	0.140567	0	0.39702	0.252339	0	0	0.486303	-0.0330804	0.00537697	0.00878365
3	R	Whistling	0.235202	0.404649	0.259673	0.265212	0.103905	0	0.0107306	0.237749	0	0.260607	0.351855	0	0.00704948	0.547862	-0.0443172	0.00815021	0.00676762
3	R	Whistling	0.271151	0.34884	0.298833	0.165419	0.0522669	0.00616447	0.0148266	0.180608	0.0538211	0.630546	0.546263	0.0112345	0.0170238	0.61232	0.0113822	0.0172245	0.00892728
4	L	Rest	0.0853398	0.0262339	0.0208059	-0.389623	-0.460705	0.00180288	0	0.512692	0.301979	0.482164	0.647147	0.392907	0.363608	1	0.0873101	0.209885	0.490265
4	L	Rest	0.0940941	0.0563734	0.029985	-0.357185	-0.426646	0.00359261	0	0.510328	0.386138	0.516056	0.465384	0.391791	0.368947	1	0.0786945	0.240249	0.466618
4	L	Rest	0.085895	0.0205197	0.0196393	-0.306203	-0.347645	0	0	0.587598	0.429858	0.400621	0.475276	0.448535	0.39834	1	0.0465846	0.20712	0.442265
4	L	Rest	0.080272	0.0276074	0.0194167	-0.305993	-0.415125	0.00500196	0	0.597152	0.394897	0.3364	0.440255	0.51688	0.459258	1	0.031908	0.163768	0.385496
4	L	Rest	0.0827206	0.0250947	0.00541431	-0.347496	-0.419565	0.00350066	0	0.563738	0.464354	0.394504	0.378432	0.447196	0.400828	1	0.0484408	0.168946	0.449638
4	L	Smiling	0.0899255	0.475787	0.443648	-0.436236	-0.498101	0.47222	0.0224842	0.475455	0.152222	0.0186933	0.0240636	0.984291	0.865961	0.262501	0.0087801	0.470469	0.664407
4	L	Smiling	0.0774459	0.178887	0.257966	-0.459763	-0.469918	0.314846	0.0195402	0.474084	0.3057	0.0175674	0.0315756	0.81308	0.681442	0.358762	-0.0102427	0.489619	0.67565
4	L	Smiling	0.0773316	0.145385	0.160015	-0.349422	-0.369592	0.132112	0.021649	0.352158	0.319499	0.0207087	0.0254967	0.668972	0.572094	0.39091	0.047955	0.539014	0.553535
4	L	Smiling	0.065958	0.357816	0.350253	-0.479498	-0.577539	0.316201	0.0183561	0.47601	0.27953	0	0	0.67179	0.537984	0.362569	0.0170343	0.379246	0.681748
4	L	Smiling	0.0512864	0.237427	0.271215	-0.42662	-0.48716	0.23249	0.0163054	0.455457	0.271976	0.0317781	0.0622779	0.536136	0.456984	0.339861	-0.0187278	0.42266	0.544948
4	L	Closing Eyes	0.0318331	0.387912	0.399378	-0.0133482	-0.0633009	0.014577	0.0137222	0.457179	0.589324	0.209759	0.0383031	0.549294	0.483533	0.996946	0.114497	0.171139	0.283882
4	L	Closing Eyes	0.0334057	0.419356	0.409552	-0.0209971	-0.131791	0.0112006	0.00258048	0.438824	0.486778	0.339971	0.123766	0.634247	0.5511	1	0.130699	0.153573	0.23423
4	L	Closing Eyes	0.0365054	0.445882	0.41888	-0.0515234	-0.199807	0.00938182	0.0106789	0.510389	0.574752	0.307284	0.0391461	0.588322	0.50644	1	0.0773473	0.21858	0.210829
4	L	Closing Eyes	0.0159976	0.254341	0.273263	0.0325007	-0.0620033	0.012806	0.00546633	0.467168	0.642711	0.393523	0.0244008	0.669798	0.602234	0.997617	0.114426	0.122619	0.266302
4	L	Closing Eyes	0.0181769	0.327241	0.383432	-0.0444328	-0.142563	0.022286	0.0105796	0.592449	0.577777	0.0336676	0.0315578	0.645116	0.551018	0.983303	0.0622886	0.173076	0.254962
4	L	Closing Eyes	0.0332257	0.298629	0.417849	-0.00185988	-0.132238	0.00739834	0.00901001	0.614193	0.54889	0.108746	0.0194058	0.658215	0.568743	0.986486	0.0909635	0.165056	0.188749
4	L	Raising Eyebrows	0.14794	0.00812328	0.012528	-0.805902	-0.773882	0.0023308	0	0.663165	0.523973	0.568712	0.609922	0.263705	0.228521	1	0.0719325	0.180046	0.545292
4	L	Raising Eyebrows	0.162812	0.0297959	0.0168299	-0.818881	-0.77367	0.00106147	0	0.677913	0.480753	0.519243	0.676532	0.850573	0.734448	1	0.0583191	0.225786	0.495413
4	L	Raising Eyebrows	0.182536	0.139977	0.0378283	-0.767113	-0.792797	0.00804262	0	0.731249	0.359414	0.428269	0.746465	1	0.922195	1	0.0463987	0.268572	0.61485
4	L	Raising Eyebrows	0.1595	0	0.00925125	-0.708309	-0.676713	0.000320794	0	0.636056	0.501413	0.420908	0.450448	0.816702	0.672604	1	0.0134281	0.286993	0.561769
4	L	Raising Eyebrows	0.158608	0.0190669	0.0142158	-0.623823	-0.621042	0.00943674	0	0.586562	0.487176	0.570867	0.530258	0.751867	0.645225	1	0.0374353	0.255201	0.63602
4	L	Blowing Cheeks	0.0131028	0.338301	0.153772	-0.246596	-0.396213	4.42305e-05	0	0.368425	0.187756	0.306552	0.389626	0.833583	0.728624	1	0.059498	0.40932	0.433746
4	L	Blowing Cheeks	0.0169757	0.00606987	0	-0.22985	-0.334697	0.00618616	0	0.354766	0.289621	0.22754	0.255103	0.620529	0.575715	1	0.0497074	0.432348	0.61646
4	L	Blowing Cheeks	0.0176597	0.236861	0.104056	-0.226926	-0.360371	0.00653064	0	0.460308	0.238364	0.148424	0.335549	0.702837	0.635841	1	0.0591592	0.436457	0.596574
4	L	Blowing Cheeks	0.00957392	0.134154	0.0235681	-0.267221	-0.3608	0	0	0.386968	0.178704	0.262741	0.393872	0.476384	0.4475	1	0.0245955	0.359076	0.559078
4	L	Blowing Cheeks	0.000875277	0.191324	0.0406214	-0.341051	-0.485767	0.0114455	0	0.439345	0.160687	0.304908	0.532106	0.659171	0.58471	1	0.0255446	0.369773	0.571378
4	L	Blowing Cheeks	0.00119303	0.151358	0.0215384	-0.234443	-0.324506	0	0	0.388923	0.350862	0.230679	0.256855	0.953822	0.696236	0.999148	0.0626669	0.367627	0.449721
4	L	Blowing Cheeks	0.015949	0.0895826	0.0231096	-0.30445	-0.414841	0.00223002	0	0.38765	0.275232	0.223808	0.241528	0.488871	0.421204	1	0.0548302	0.370231	0.547742
4	L	Whistling	0.189043	0.0685416	0	-0.325698	-0.432812	0.00203217	0	0.494546	0.441206	0.817416	0.642843	0.69389	0.600778	1	0.0702179	0.0819154	0.14678
4	L	Whistling	0.209697	0.0705589	0.0380696	-0.285078	-0.377941	0.00428946	0	0.402408	0.341519	0.796717	0.653835	0.664242	0.573003	1	0.0747736	0.0390948	0.118434
4	L	Whistling	0.210501	0.140651	0.0223971	-0.312779	-0.421287	0.012179	0	0.53772	0.308659	0.592952	0.629206	0.65998	0.571542	1	0.0457924	0.0280973	0.218112
4	L	Whistling	0.189912	0.0283447	0.0186835	-0.329178	-0.386479	0.00491327	0	0.622011	0.462535	0.613744	0.697066	0.567061	0.475054	1	-0.0119611	0.132552	0.311707
4	L	Whistling	0.194722	0.0265003	0.0151706	-0.271644	-0.404089	0	0	0.5856	0.408087	0.572734	0.703225	0.655293	0.543091	1	0.0314393	0.0977152	0.207806
4	L	Whistling	0.203205	0.0527932	0.0154399	-0.316941	-0.482457	0.0211132	0	0.547014	0.368101	0.624258	0.720995	0.690066	0.578555	1	0.0193618	0.0382641	0.281709
4	L	Whistling	0.216776	0.0581574	0.0233793	-0.205414	-0.329054	0.0163368	0	0.444145	0.293221	0.723936	0.737163	0.601592	0.502124	1	0.0131213	0.0664924	0.324394
5	R	Rest	0.0861102	0.198316	0.0312224	0.0284291	-0.0271886	0.0329744	0.0150321	0.266074	0.0328298	0.0271455	0.189808	0.023037	0.0221059	0.152586	-0.0868776	0	0.0147629
5	R	Rest	0.138998	0.211244	0.0473403	0.0602111	-0.0532344	0.0826254	0.0301395	0.22252	0	0.0115123	0.0358806	0.0830563	0.0638648	0.163186	-0.0998535	0.0219825	0.00912798
5	R	Rest	0.0852358	0.255559	0.0969703	0.0759992	-0.00590027	0	0.0131941	0.111649	0.0126152	0.0411707	0.163679	0.0107105	0.0145118	0.170547	-0.128748	0.0281661	0.00296777
5	R	Rest	0.0593161	0.277663	0.31666	0.0733053	0.067211	0.017877	0.0065737	0.179005	0	0	0.160254	0.0143193	0.0172906	0.189447	-0.114539	0.0214316	0.0154977
5	R	Rest	0.0288349	0.36381	0.23981	0.127693	0.0658606	0.0303625	0.0189435	0.123044	0.00943247	0.0215228	0.0406072	0.0234944	0.0244168	0.20945	-0.0729566	0.0284575	0.00695531
5	R	Rest	0.0655402	0.284334	0.149193	0.160936	0.0756051	0.0356037	0.0252973	0.0707912	0.01252	0.0176784	0.0219814	0.30013	0.267998	0.218137	-0.00801788	0.0205131	0.0137927
5	R	Rest	0.0620422	0.334259	0.361185	0.0336107	0.0523651	0	0	0	0.0219421	0.264849	0.283249	0	0	0.316899	-0.00512067	0	0.0141588
5	R	Rest	0.0620422	0.334259	0.361185	0.0336107	0.0523651	0	0	0	0.0219421	0.264849	0.283249	0	0	0.316899	-0.00512067	0	0.0141588
5	R	Rest	0.018172	0.272776	0.140338	0.0794889	0.0564054	0.038774	0.0394612	0.086429	0.0199015	0.0211158	0.105467	0.185036	0.163797	0.230996	-0.0616407	0.032211	0.00932369
5	R	Rest	0.080424	0.375336	0.22473	0.0779953	0.0354644	0.09159	0	0.204606	0	0.0194432	0.0574971	0.519089	0.430906	0.353938	-0.0125151	0.0178697	0.00722767
5	R	Rest	0.0459169	0.302106	0.145138	0.0829202	-0.0168687	0.0227422	0.0193062	0.0304991	0.011387	0.0201277	0	0.392269	0.338538	0.128917	-0.0828444	0.00603195	0.010274
5	R	Smiling	0.0901987	0.114063	0.242785	-0.190532	-0.0984858	0.641388	0.635663	0.207648	0.0595285	0.0202026	0.383357	0.36045	0.338284	0	-0.0193128	0.0394907	0.0684729
5	R	Smiling	0.0813411	0.180222	0.0856648	0.0330854	-0.0192078	0.638116	0.772013	0.258697	0.108316	0.0238352	0.409576	0.196383	0.213399	0	-0.0545554	0.10656	0.0158361
5	R	Smiling	0.0546638	0.298307	0.201212	-0.0576409	-0.0460077	0.58542	0.696722	0.225047	0.029162	0.0285599	0.402343	0.0976039	0.125308	0	-0.0623918	0.144158	0.0221779
5	R	Smiling	0.0144498	0.181003	0.0889289	-0.0063711	-0.0352242	0.574161	0.740464	0.23408	0.0753782	0.030805	0.413185	0.432185	0.4211	0	-0.107351	0.101056	0.0242399
5	R	Smiling	0.0624692	0.288588	0.164943	0.0284572	0.0151087	0.669035	0.801791	0.268844	0.115084	0.0290551	0.377898	0.982779	0.903275	0	-0.0453755	0.161405	0.0206007
5	R	Closing Eyes	0.0168546	0.355231	0.532825	0.31695	0.399111	0.296067	0.0947217	0.0192081	0.0343377	0.0174246	0.0611891	0.148179	0.130232	0.0114849	-0.0407948	0.0174633	0.0144456
5	R	Closing Eyes	0.0243917	0.438885	0.644322	0.350936	0.356967	0.473004	0.0659987	0.169028	0.0103557	0.0453286	0.035753	0.232093	0.183487	0.0499522	-0.0374157	0.0143086	0.0174168
5	R	Closing Eyes	0.0314591	0.55292	0.588139	0.374025	0.355458	0.239791	0.154046	0.0669048	0.0386136	0.043791	0.0712071	0.221562	0.210381	0.0267874	-0.00970409	0.0144837	0.0126822
5	R	Closing Eyes	0.0180365	0.534146	0.540339	0.298398	0.228589	0.36351	0.193165	0.0874407	0.0240623	0.025591	0.0742253	0	0	0.0323301	-0.133797	0.0330968	0.0155977
5	R	Closing Eyes	0.00318436	0.522175	0.660729	0.252393	0.285336	0.319829	0.419436	0.0153871	0.118205	0.0146774	0.0821178	0.0172625	0.0274646	0.0192959	-0.0355483	0.0158481	0.0133973
5	R	Closing Eyes	0	0.577158	0.624778	0.265661	0.274217	0.183974	0.378934	0.0079555	0.0680433	0.0143264	0.204029	0.0069528	0.015473	0.0120131	-0.00862775	0.0225333	0.00926209
5	R	Raising Eyebrows	0	0.429776	0.370629	0.312744	0.203393	0.248563	0.0731026	0.140932	0.00103094	0.0500392	0.0233303	0.0141834	0.0093681	0.242977	-0.0859386	0.0292728	0
5	R	Raising Eyebrows	0	0.330293	0.141703	0.153845	-0.0244825	0.280633	0.0523113	0.26582	0.0109362	0.00845698	0.00879052	0.345211	0.274028	0.216219	-0.131973	0.0594296	0.0231774
5	R	Raising Eyebrows	0.00690916	0.391966	0.358967	0.085878	-0.078272	0.017583	0.0131545	0.196309	0.0199894	0.0183676	0.0839436	0.0755299	0.0652193	0.320661	-0.0954773	0.116486	0.0411281
5	R	Raising Eyebrows	0	0.344595	0.323461	0.231242	-0.00300884	0.288653	0.148605	0.0364969	0.0060904	0.0431422	0.0110627	0.0428083	0.0539782	0.163933	-0.135289	0.0312378	0.0327642
5	R	Raising Eyebrows	0.0284961	0.575028	0.672956	0.498854	0.466456	0.264461	0.23883	0.029905	0.00828393	0.0162854	0.0263428	0.303367	0.303928	0.332679	-0.0675487	0.0688717	0.0937292
5	R	Raising Eyebrows	0.0016225	0.622176	0.341602	0.347087	0.218173	0.182502	0.254625	0.105955	0.00372006	0.04353	0.0142587	0.197162	0.193308	0.265775	-0.0350517	0.0941508	0.0217097
5	R	Raising Eyebrows	0	0.59611	0.717802	0.552742	0.442968	0.147702	0.109866	0.00136645	0.0189566	0.0324701	0.0257863	0.0141734	0.0248949	0.369017	-0.0224136	0.0616351	0.0406857
5	R	Blowing Cheeks	0.357932	0.631424	0.953771	0.256792	0.100708	0.0620911	0.000870766	0.439436	0.156334	0.223245	0.612983	0.0325599	0.0438785	0.994344	0.0686604	0.0922892	0.586505
5	R	Blowing Cheeks	0.355601	0.665262	0.611301	0.0159341	-0.0250778	0.0323271	0.0133267	0.632882	0.467602	0.370789	0.540368	0.978079	0.862375	0.992477	-0.0460015	0.408627	0.40748
5	R	Blowing Cheeks	0.28973	0.367215	0.591329	-0.0341878	0.105374	0.0269714	0	0.842973	0.398272	0.246679	0.975412	0.807506	0.699947	1	-0.0366057	0.341411	0.451191
5	R	Blowing Cheeks	0.228945	0.0860941	0.0488871	-0.136418	-0.177167	0.0302875	0.00339853	0.59725	0.363346	0.310673	0.513932	0.491576	0.451703	0.992982	-0.0400596	0.407225	0.536513
5	R	Blowing Cheeks	0.320533	0.257482	0.930469	0.208237	0.364286	0.166004	0	0.425379	0.286888	0.164737	0.356525	0.0403262	0.126939	0.99517	0.0284979	0.061461	0.702025
5	R	Blowing Cheeks	0.328164	0.287036	0.850136	0.344301	0.44655	0.016298	0	0.5794	0.307534	0.127101	0.793413	0.180309	0.229503	1	0.0841797	0.0432148	0.728013
5	R	Blowing Cheeks	0.26229	0.290312	0.61391	0.19754	0.298644	0.00620418	0	0.688085	0.219226	0.3156	0.981456	0.27286	0.285765	1	0.0207557	0.187805	0.714768
5	R	Blowing Cheeks	0.316092	0.374446	0.418871	0.010523	-0.00816797	0.00802553	0.011362	0.78638	0.511476	0.352679	0.797136	0.511362	0.404695	1	0.0043691	0.385791	0.283661
5	R	Blowing Cheeks	0.326974	0.444144	0.437574	0.035736	-0.0495898	0.00642023	0	0.648039	0.391348	0.362098	0.679624	0.447579	0.386392	1	-0.0197121	0.34542	0.352521
5	R	Blowing Cheeks	0.319011	0.468482	0.433621	-0.033684	-0.0464955	0	0.00797238	0.57389	0.58247	0.45583	0.59248	0.509732	0.411761	1	0.107212	0.355623	0.271293
5	R	Whistling	0.075116	0.542019	0.335706	0.114483	-0.175073	0.0107645	0.00756372	0.458472	0.00690291	0.087858	0.337235	0.0070749	0.010163	0.816348	-0.177466	0.0511428	0.0109811
5	R	Whistling	0.119622	0.514164	0.279869	0.249838	0.107067	0.0211234	0.0116033	0.379109	0.0191533	0.0785151	0.33269	0.00172722	0	0.736931	-0.105353	0.0282028	0.0123778
5	R	Whistling	0.112913	0.398102	0.330169	0.227786	-0.00357595	0.0729718	0.00509085	0.397886	0.018381	0	0.120461	0.0110327	0.0236556	0.683064	-0.176467	0.0420871	0.016611
5	R	Whistling	0.137687	0.445715	0.449835	0.0174629	-0.0553466	0.00225747	0.0284752	0.252887	0.0315376	0.0803929	0.42132	0.0161921	0.0168483	0.783705	-0.00598978	0.213217	0.00722506
5	R	Whistling	0.136472	0.502456	0.438537	0.150244	0.00285734	0.0291464	0.00847549	0.55117	0.000864343	0.0267977	0.57009	0.0152627	0.013081	0.91525	-0.158587	0.0364498	0.00718147
5	R	Whistling	0.0982714	0.503453	0.490768	0.087424	-0.0784606	0.043048	0.0319493	0.342173	0.00974526	0.0262826	0.317585	0.0194905	0.0219084	0.62357	-0.13973	0.0445312	0.013715
5	R	Whistling	0.146802	0.517645	0.38254	0.254679	0.0294446	0.0109547	0.00388577	0.315848	0.0203416	0.102406	0.292365	0.0160479	0.0165866	0.667478	-0.0244799	0.202794	0.0162854
5	R	Whistling	0.13097	0.516621	0.299651	0.219463	-0.00249265	0.0784134	0.00365098	0.491931	0.01309	0.0217078	0.254308	0.0140801	0.00892474	0.739422	-0.136163	0.0571075	0.0181698
6	R	Rest	0.118281	0.141442	0.322835	-0.0136342	0.101018	0.017725	0.083356	0.0694033	0.0444583	0.163878	0.504632	0.0178114	0.0212737	0.285759	0.0430346	0.036119	0.0217662
6	R	Rest	0.0689319	0.0820638	0.2352	-0.0627474	0.101502	0.0103552	0.0213699	0.107103	0.01612	0.0288258	0.360261	0.0121664	0.0149223	0.322942	-0.0742346	0.026356	0.0137021
6	R	Rest	0.165242	0.165417	0.120469	-0.043976	0.00964722	0.00456068	0	0.266593	0	0.0367062	0.508356	0	0	0.240504	-0.0304982	0.0291021	0.0159316
6	R	Raising Eyebrows	0.245025	0.202215	0.188448	-0.285757	-0.26045	0.00523574	0.0110777	0.034697	0.030428	0.612191	0.650514	0	0.00633143	0.418923	0.0441439	0.034682	0.0139674
6	R	Raising Eyebrows	0.538206	0.192412	0.208036	-0.285747	-0.32754	0.0398631	0	0.469812	0.0739595	0.262856	0.537687	0	0	0.751454	0.0455005	0.013392	0.0391292
6	R	Raising Eyebrows	0.332295	0.124947	0.274248	-0.306365	-0.181972	0.0104181	0.0445218	0.24293	0.0125587	0.288961	0.666374	0.0635917	0.051332	0.417106	0.0423792	0.00992915	0.0172142
6	R	Closing Eyes	0.169697	0.0157973	0.632014	-0.0502775	0.24929	0.0343448	0.0238382	0.0159318	0.246158	0.0176461	0.267205	0.0185818	0.022245	0.185895	0.229049	0.00815719	0.172644
6	R	Closing Eyes	0.116152	0.0156003	0.663699	0.0183228	0.282506	0	0.171056	0	0.19579	0.0400845	0.504026	0.0140099	0.0291967	0.262894	0.284801	0.0075719	0.00708391
6	R	Smiling	0.0322104	0.124378	0.110164	-0.0377722	0.0873066	0.282199	0.700499	0.0333142	0.0640792	0.0322209	0.69953	0.0931365	0.148484	0.0167385	0.0226538	0.12353	0.0245559
6	R	Smiling	0.0991723	0.142654	0.183737	-0.0622899	0.0700245	0.299949	0.597251	0.0989846	0.0915072	0.0135241	0.581907	0.0529467	0.0576885	0.0151066	0.00504865	0.0817783	0.0252664
6	R	Smiling	0.0854786	0.109965	0.230577	-0.0884695	-0.030962	0.382683	0.507003	0.0795397	0	0.0155388	0.473087	0.0270667	0.0336714	0.0038254	-0.0140808	0.0357176	0
6	R	Smiling	0.137331	0.129855	0.144912	-0.140603	-0.0219323	0.489198	0.731888	0.167487	0.175924	0	0.416198	0.0474332	0.0739187	0.00204017	-0.0101909	0.0511583	0.0204551
6	R	Smiling	0.139947	0.054155	0.164465	-0.271423	-0.0583295	0.625236	0.851228	0.205104	0.146184	0.0243506	0.610584	0.15485	0.164632	0.00599052	0.00132355	0.0670619	0.0146393
6	R	Smiling	0.124094	0.161098	0.271838	-0.12388	-0.00446365	0.545822	0.652877	0.115985	0.0497928	0	0.415661	0.191558	0.186134	0	-0.016331	0.0895758	0.0427435
6	R	Blowing Cheeks	0.0100551	0.101367	0.268624	-0.011073	0.177915	0.144358	0.00952987	0.196418	0.094824	0.00891882	0.178659	0.0166606	0.0202117	0.308086	0.0351388	0.051452	0.0645311
6	R	Blowing Cheeks	6.19618e-05	0.119399	0.349298	-0.0450075	0.193015	0.22706	0.00783718	0.122117	0.125419	0.00838321	0.0274345	0.029166	0.0345415	0.286199	0.0358388	0.0406072	0.191942
6	R	Blowing Cheeks	0.0017208	0.192588	0.217527	-0.0230153	0.10748	0.205192	0.0307859	0.0182957	0.0619508	0	0.00441576	0.0216939	0.0245469	0.229193	0.0652633	0.0829764	0.0650071
6	R	Blowing Cheeks	0	0.0929978	0.240123	-0.0153352	0.099131	0.332838	0.0118084	0.0965282	0.0256726	0.0108771	0	0.0197164	0.0218805	0.158546	0.0676853	0.0839367	0.228629
6	R	Whistling	0.176485	0.221295	0.282647	0.119962	0.164013	0.0160447	0.121268	0.0437843	0.00255329	0.0931437	0.500524	0.00285601	0.00326104	0.517454	0.0652172	0.0131083	0.0125722
6	R	Whistling	0.168591	0.368085	0.362665	0.176428	0.171423	0.00177218	0.143895	0.124036	0	0.0468355	0.557308	0.00873986	0.0120013	0.732161	0.0394544	0.0189002	0.0120662
6	R	Whistling	0.135017	0.187418	0.311657	0.00869736	0.133965	0.0413325	0.0467302	0.322352	0.00353013	0.018044	0.461315	0.000535687	0.00552208	0.812128	-0.0291006	0.0140068	0.00833726
6	R	Whistling	0.236904	0.593653	0.580952	-0.0295443	0.0402999	0.126836	0.227407	0.13624	0.00534121	0.0379771	0.351491	0.0924151	0.0655998	0.680121	-0.0157984	0.0146717	0.00879908
7	L	Rest	0.0323156	0.0108487	0.204401	-0.285772	-0.100402	0.0757721	0.0310018	0.127102	0.0810982	0.0124485	0.24957	0.0342219	0.0310726	0.294911	-0.00546863	0.0096575	0.0500354
7	L	Rest	0.013406	0.135524	0.0480464	-0.202516	-0.136087	0	0.0175233	0.118437	0.0460065	0.027026	0.133978	0.107353	0.0961234	0.294964	-0.0103004	0.0265493	0
7	L	Rest	0.00468651	0.014801	0.12839	-0.218776	-0.170983	0.124138	0.00810795	0.242612	0.0181965	0.037463	0.357438	0.0424007	0.0423215	0.404551	0.0062425	0.00900374	0.107894
7	L	Rest	0.0433674	0.0625316	0.192739	-0.0900581	-0.0271987	0.295193	0.0342361	0.289403	0.0175197	0.0219361	0.312838	0.453201	0.388006	0.543633	-0.0630497	0.016372	0.0230791
7	L	Raising Eyebrows	0.1433	0.107455	0.108312	-0.451128	-0.427958	0.0352233	0.00728708	0.304602	0.102019	0.0178294	0.282987	0.0363656	0.0269377	0.486406	-0.0542164	0.0218623	0.0368557
7	L	Raising Eyebrows	0.103331	0.0141889	0.118702	-0.449993	-0.350287	0.0365136	0.0152089	0.270601	0.105133	0.0152261	0.395372	0.17405	0.147547	0.440717	-0.0642245	0.0215521	0.0300231
7	L	Raising Eyebrows	0.0804788	0.026443	0.172809	-0.499196	-0.338239	0.0227256	0.013148	0.23972	0.188271	0.106198	0.345259	0.194201	0.150106	0.459608	0.0320307	0.0193147	0.0601038
7	L	Raising Eyebrows	0.0635556	0.469903	0.0212161	-0.100959	-0.4966	0.392198	0.00123006	0.561788	0	0.234903	0.182699	0	0	0.507875	-0.207126	0.0211511	0.0203853
7	L	Closing Eyes	0.0410616	0.567344	0.528784	-0.095356	-0.208707	0.02231	0	0.120117	0.0160317	0.171568	0.223214	0.0861805	0.0735964	0.351343	-0.0464093	0.0293122	0.0101051
7	L	Closing Eyes	0.0271189	0.59144	0.515582	-0.320755	-0.172032	0.0346027	0.0363882	0.132167	0.0163708	0.0476833	0.247947	0.0256614	0.023351	0.312775	-0.0891944	0.0322781	0.0183101
7	L	Closing Eyes	0.0394598	0.516948	0.400742	-0.0250853	-0.172952	0.0237688	0.0101636	0.183204	0.0058683	0.0650014	0.129418	0.017705	0.0192127	0.396892	-0.0804402	0.0487578	0.0202969
7	L	Closing Eyes	0.0415517	0.586973	0.465716	-0.382583	-0.446891	0.125522	0.0202456	0.286509	0	0.0244103	0.183693	0.186629	0.125935	0.405127	-0.0613093	0.033878	0.0187937
7	L	Closing Eyes	0.00915879	0.509173	0.542556	-0.18792	-0.135749	0.142832	0.211332	0.0429467	0.0378614	0.047509	0.210113	0.225658	0.211829	0.251713	-0.0457086	0.0294262	0.00639588
7	L	Closing Eyes	0	0.420664	0.369876	0.00273017	-0.0728894	0.0359138	0.262286	0.0751262	0.0329681	0.113589	0.212565	0.2255	0.243169	0.352807	-0.0385741	0.023988	0.0211972
7	L	Closing Eyes	0.0113197	0.593122	0.485666	-0.0365202	-0.211529	0.0166897	0.0852514	0.0538423	0.0205997	0.130549	0.0543428	0.0235108	0.0306323	0.341095	-0.0807683	0.0744054	0.0109403
7	L	Closing Eyes	0	0.392901	0.450243	-0.350676	-0.266184	0.112323	0.182198	0.123642	0.0630611	0.0229887	0.18708	0.209566	0.173829	0.327164	-0.0165223	0.0336958	0
7	L	Smiling	0	0.21941	0.200295	-0.151527	-0.16312	0.567351	0.354725	0.089367	0.00341071	0.0203749	0.0255397	0.203143	0.167669	0.0320289	-0.0468597	0.0116536	0.0151233
7	L	Smiling	0.00356293	0.0979278	0.157843	-0.16656	-0.169054	0.426857	0.43856	0.0255106	0.0366695	0.0175331	0.0359517	0.110122	0.110951	0.0149338	-0.00743653	0.0147117	0.0172326
7	L	Smiling	0	0.235054	0.0629633	-0.0706771	-0.112815	0.384259	0.32426	0.0882996	0.0138924	0.0574134	0.0488629	0.173077	0.1697	0.0655656	-0.0713163	0.0239964	0.0126566
7	L	Smiling	0.0253498	0.218759	0.228358	-0.0309283	-0.125834	0.396109	0.261597	0.0644833	0.0206887	0.0224504	0.0270185	0.212135	0.186248	0.0487582	-0.0215023	0.0219074	0.013496
7	L	Smiling	0.014475	0.218817	0.13768	-0.0374889	-0.133138	0.514836	0.286725	0.123039	0.0200762	0.02266	0.0228974	0.214779	0.17082	0.010613	-0.0595216	0.0132491	0.0183635
7	L	Smiling	0.0717162	0.256865	0.163682	-0.0472689	-0.187282	0.719633	0.475325	0.15669	0.0133078	0.0316203	0.00406596	0.507179	0.425064	0.0158275	-0.0711344	0.0187219	0.010801
7	L	Smiling	0.0230847	0.189811	0.248631	-0.123198	-0.0686415	0.427821	0.313619	0.0165194	0.0130318	0.0272036	0.0340812	0.168666	0.16484	0.0781042	-0.0108658	0.015833	0.0210595
7	L	Blowing Cheeks	0	0.364566	0.280177	-0.135698	-0.175547	0.333888	0.514655	0	0.145517	0.00769743	0.0134929	0.163265	0.19145	0.49725	0.160529	0.135736	0.0372503
7	L	Blowing Cheeks	0.0215233	0.385685	0.272272	-0.113217	-0.123355	0.251815	0.544382	0.00359492	0.22845	0.00500021	0.0414885	0.026988	0.0333164	0.324732	0.0730047	0.186716	0.0141423
7	L	Blowing Cheeks	0.0124875	0.343096	0.296995	-0.075827	-0.0941179	0.321006	0.518127	0	0.28117	0.012994	0	0.0439986	0.0511604	0.364478	0.178661	0.15732	0.0242184
7	L	Blowing Cheeks	0	0.339189	0.22533	-0.0473145	-0.172792	0.240355	0.2212	0.00397018	0.030671	0.0198286	0.00991674	0.0172207	0.0211642	0.344545	0.124058	0.0820482	0.0333048
7	L	Whistling	0.125823	0.296225	0.25894	-0.111746	-0.118837	0.020059	0.124354	0.0131161	0.224138	0.15025	0	0.0484296	0.0454774	0.573426	0.0831705	0	0.0111823
7	L	Whistling	0.0396749	0.236957	0.225775	-0.0881902	-0.113808	0.0157643	0.3219	0.0244256	0.269595	0.250508	0.217872	0.0186163	0.0313906	0.701705	0.0705028	0.0244449	0.0142727
7	L	Whistling	0.0569442	0.205761	0.255766	-0.0936089	-0.119	0.115773	0.183606	0.0200457	0.268894	0.410612	0.18752	0.0117088	0.0168892	0.616565	0.0241017	0.0148461	0.00769672
7	L	Whistling	0.0812433	0.297429	0.286991	-0.0353017	-0.0652322	0.0976388	0.0876473	0.0278739	0.1073	0.209324	0.173918	0.0544388	0.0523289	0.731241	-0.0699448	0.0227081	0.0136505
8	R	Rest	0.00863979	0.38093	0.485838	0.284568	0.28178	0.365338	0.126835	0.0876438	0.0380123	0.0475378	0.130488	0.0177315	0.027487	0.0210772	-0.0326269	0.157779	0.258671
8	R	Rest	0	0.418046	0.446744	0.244061	0.23138	0.339483	0.135098	0.174541	0	0	0.225446	0.0245275	0.0262373	0.0196259	0.0134942	0.239079	0.348716
8	R	Rest	0	0.412529	0.523801	0.221248	0.236546	0.426813	0.0909691	0.206528	0.023425	0.0171558	0.0382131	0.014095	0.0170311	0.010448	-0.0430844	0.13272	0.21079
8	R	Raising Eyebrows	0.0125512	0.447336	0.545511	-0.0339735	-0.123404	0.218635	0.0256921	0.148053	0.0185663	0.0182918	0.113217	0.00764851	0.0106417	0.0109609	-0.0238074	0.31689	0.494927
8	R	Raising Eyebrows	0.00953922	0.364583	0.593874	0.0269035	0.0157926	0.261611	0.0508702	0.13484	0.04147	0.0224338	0.236327	0.00302165	0.00683061	0.0727432	-0.0806185	0.349806	0.470346
8	R	Raising Eyebrows	0	0.47237	0.702229	-0.0265566	0.0111261	0.305694	0.0599366	0.125563	0.0183608	0.0268328	0.212647	0.0103419	0.0137617	0.022708	-0.041353	0.251817	0.433025
8	R	Raising Eyebrows	0	0.44207	0.63998	0.0860665	0.079519	0.171227	0.141431	0.0526793	0.030072	0.0221432	0.164024	0.00142494	0.00881011	0.0505537	-0.0559354	0.343503	0.367436
8	R	Closing Eyes	0	0.816646	0.984398	0.0658939	0.0516905	0.573002	0.314477	0.119101	0.0566377	0.0212183	0.0724787	0.0137742	0.0169097	0.00674592	0.051314	0.259713	0.429197
8	R	Closing Eyes	0	0.822245	0.998436	0.126986	0.0784951	0.507716	0.233848	0.120496	0.0142835	0.0135843	0.103846	0	0.0016763	0	-0.0850503	0.31063	0.310584
8	R	Closing Eyes	0	0.817255	1	0.208823	0.216602	0.531442	0.202963	0.0833985	0.0249811	0.0170241	0.0734693	0.0203869	0.01982	0.0192296	0.00112091	0.241699	0.456305
8	R	Closing Eyes	0	0.767563	0.910394	0.140791	0.0898533	0.617505	0.258552	0.237566	0.0201535	0.0161565	0.0996535	0.0071752	0.00963883	0	-0.0610268	0.276629	0.311161
8	R	Closing Eyes	0	0.891397	0.989644	0.465625	0.379396	0.648241	0.567917	0.070377	0.0225481	0.0276483	0.0976519	0.19474	0.207497	0.0146544	0.0880985	0.125219	0.418494
8	R	Closing Eyes	0	0.987579	0.97861	0.327188	0.253308	0.528316	0.465025	0.0722728	0.00605721	0.028543	0.141413	0	0	0.0142474	-0.0146613	0.187765	0.249536
8	R	Closing Eyes	0.00564795	0.861534	0.966109	0.373514	0.333104	0.525062	0.25446	0.0767935	0.0162464	0.0227412	0.0592497	0.0318775	0.0353027	0.0240617	-0.0364628	0.173936	0.303405
8	R	Smiling	0	0.681554	0.699765	0.316897	0.276308	0.662672	0.814289	0.10057	0	0.0372818	0.246526	0.0030107	0.0129273	0.00723184	-0.0540657	0.222162	0.345775
8	R	Smiling	0	0.554057	0.727762	0.198079	0.152922	0.758795	0.766661	0.0986368	0.010657	0.0194557	0.196386	0.00727865	0.0177881	0.0101493	-0.119664	0.284984	0.43237
8	R	Smiling	0	0.559972	0.777153	0.198502	0.211284	0.66556	0.784693	0	0	0.0555083	0.2202	0.00504701	0.0150235	0.0110636	-0.0506691	0.324902	0.444095
8	R	Smiling	0	0.615615	0.728729	0.216766	0.180073	0.84684	0.70851	0.132622	0	0.0667618	0.303342	0.0165567	0.0234059	0.0243169	-0.114265	0.33687	0.555879
8	R	Smiling	0.0157795	0.442821	0.618925	0.223945	0.233937	0.826401	0.681831	0.240037	0.0233206	0.00407645	0.350969	0.0121907	0.0174155	0.00672443	-0.144245	0.341029	0.448064
8	R	Smiling	0	0.479021	0.586861	0.167933	0.132869	0.732449	0.632573	0.113387	0.00407287	0.122247	0.329055	0.00652041	0.0143333	0.0139848	-0.166211	0.307838	0.396684
8	R	Blowing Cheeks	0	0.743852	0.774011	0.327215	0.0355558	0.964175	0.385044	0.291106	0	0.0366346	0.00154465	0.00876882	0.00959163	0.200418	-0.14203	0.139044	0.534835
8	R	Blowing Cheeks	0	0.758487	0.664679	0.466166	0.196515	0.758632	0.40404	0.186973	0	0.0342981	0.00803612	0.0178929	0.0184204	0.222733	-0.0837261	0.241902	0.44173
8	R	Blowing Cheeks	0.0407595	0.566584	0.577897	0.320003	0.185185	0.430482	0.492997	0.134754	0.0367732	0.0854102	0.224524	0.152965	0.18152	0.193471	-0.0887634	0.418064	0.326148
8	R	Whistling	0	0.747621	0.925324	0.378916	0.391885	0.46615	0.492935	0	0.0101293	0.0025097	0.0368796	0.0175697	0.051084	0.445256	-0.0840281	0.384267	0.26848
8	R	Whistling	0	0.873219	0.900829	0.616173	0.473228	0.286534	0.657103	0	0.000969081	0	0.0107089	0.0684003	0.176503	0.516239	-0.0138599	0.462689	0.239759
8	R	Whistling	0	0.830494	0.79601	0.542458	0.410283	0.533791	0.745481	0	0.0117726	0.00911595	0.0239218	0.0316454	0.0932963	0.509328	-0.119808	0.478851	0.288791
8	R	Whistling	0	0.796895	0.959794	0.4754	0.420657	0.447701	0.768338	0	0.0114432	0.00709565	0.186743	0.349677	0.423628	0.593147	-0.0206705	0.542142	0.347445
9	R	Rest	0	0	0	-0.146105	-0.259101	0.266322	0.28993	0.061788	0.0257975	0.0534503	0.000104722	0	0.00521185	0.213497	-0.0222278	0.0838427	0.0454942
9	R	Rest	0	0.0415812	0.0284766	-0.0510071	-0.164116	0.323315	0.176026	0.215445	0.0049704	0.00258378	0.0190365	0.026633	0.0246252	0.224546	-0.111429	0.044125	0.059521
9	R	Rest	0	0.0238067	0.0773645	-0.142883	-0.130452	0.416361	0.268685	0.227552	0.168661	0.0528296	0.039886	0.128187	0.103584	0.355705	-0.0409138	0.0341096	0.0577217
9	R	Raising Eyebrows	0.00098063	0.424128	0.611375	-0.177489	-0.190557	0.342711	0.221147	0.155097	0.103416	0.032308	0.0284317	0.102152	0.0751895	0.331962	0.0175485	0.0598911	0.0702479
9	R	Raising Eyebrows	0.00117924	0.131432	0.103958	-0.288425	-0.342239	0.189161	0.0616544	0.224483	0.089128	0.0450113	0	0.0343179	0.0258632	0.230171	-0.0321858	0.0488046	0.0228286
9	R	Raising Eyebrows	0.00277393	0.101022	0.107775	-0.366595	-0.422259	0.13257	0.0285976	0.222989	0.07425	0.0314448	0.0180394	0.000684071	0.0111591	0.279173	-0.0505973	0.0828059	0.0343909
9	R	Closing Eyes	0.0075138	0.55821	0.772328	-0.091118	-0.0192296	0.525809	0.367598	0.11173	0.0729946	0.0859851	0.0242563	0.312418	0.281423	0.280786	0.0135036	0.0197814	0.0951724
9	R	Closing Eyes	0.0163993	0.551233	0.976157	-0.10735	0.0542184	0.461956	0.302536	0.0528496	0.0535999	0.0348625	0.0458574	0.0606952	0.0746563	0.244926	0.04065	0.0267798	0.151762
9	R	Closing Eyes	0	0.502841	0.89316	-0.17299	-0.0417513	0.457402	0.314082	0.0193044	0.0827865	0.0666418	0.0307005	0.149218	0.136773	0.26585	0.0401571	0.0232654	0.103282
9	R	Closing Eyes	0	0.519016	0.877668	-0.11755	-0.0148099	0.426474	0.240038	0.125193	0.0237806	0.0183677	0.0148889	0.109282	0.106174	0.2749	-0.01074	0.0246183	0.0994677
9	R	Closing Eyes	0.00683002	0.580353	0.871204	-0.0772487	0.00678593	0.50063	0.394185	0.109076	0.0788208	0.127137	0.0342065	0.214954	0.224728	0.327484	0.0677224	0.0395423	0.119502
9	R	Closing Eyes	0.00259086	0.687933	0.859972	-0.0404429	0.0159421	0.396889	0.30759	0.11646	0.0496144	0.0288676	0.0191338	0.169108	0.155857	0.264893	0.0344332	0.029766	0.0252021
9	R	Smiling	0	0.00253661	0.12724	-0.0590866	-0.0976723	0.331485	0.315908	0.0223422	0	0.0201562	0.0282183	0.0203536	0.0257584	0.125363	-0.0840016	0.0221366	0.0407015
9	R	Smiling	0	0.00990795	0.124278	-0.0773478	-0.0502676	0.272095	0.280531	0.0226515	0.0149364	0.00815309	0.0428528	0.0655594	0.0890115	0.197003	-0.0839589	0.0561171	0.0361096
9	R	Smiling	0	0.0611966	0.17618	-0.0906087	-0.21247	0.385414	0.26192	0	0	0.192839	0	0	0	0.0227785	-0.0624278	0.044387	0.196325
9	R	Smiling	0	0.0120235	0.0595661	-0.091935	-0.158898	0.29428	0.205174	0.0400693	0.0119431	0.0601485	0.0150098	0.0174627	0.0222182	0.165605	0.0381671	0.0615401	0.203618
9	R	Smiling	0	0.0100145	0.00681562	-0.0371315	-0.169388	0.352282	0.209022	0.0444627	0.00834694	0.167948	0.0127309	0.0190396	0.0216194	0.145009	-0.00794631	0.103333	0.189828
9	R	Smiling	0	0.186536	0.188361	-0.0164061	-0.213639	0.367546	0.411653	0.013283	0	0.0721644	0.00569227	0.018243	0.0229405	0.125879	-0.103295	0.222783	0.00923661
9	R	Blowing Cheeks	0	0.242678	0.196231	-0.0697853	-0.24707	0.378452	0.396477	0.00544769	0	0.0197812	0.00211322	0.0153907	0.021527	0.302644	0.0102159	0.338245	0.428077
9	R	Blowing Cheeks	0	0.170348	0.157414	-0.23603	-0.32689	0.504119	0.204174	0.329858	0.00497905	0.0191971	0.015483	0.178927	0.110342	0.520082	-0.168711	0.228953	0.180584
9	R	Blowing Cheeks	0	0.394023	0.528349	0.0416982	-0.0429152	0.323445	0.339052	0	0	0.00670311	0.00999302	0	0	0.352328	-0.0323492	0.254549	0.285032
9	R	Whistling	0.013847	0.10169	0.252644	-0.189089	-0.172656	0.38274	0.252801	0.190251	0.0173028	0.126397	0.232166	0.120958	0.0984951	0.632036	-0.00148092	0.151967	0.127937
9	R	Whistling	0	0.0132268	0.212893	-0.0806424	-0.0416141	0.257447	0.16169	0.210901	0.068981	0.116257	0.245382	0.0210092	0.0212012	0.76739	-0.0761476	0.225446	0.0627388
9	R	Whistling	0.00641745	0.1344	0.3482	0.0374219	0.0247228	0.306122	0.135338	0.147336	0.025746	0.141162	0.20151	0.0862847	0.060952	0.753996	-0.0448284	0.122695	0.0351099
10	R	rest	0	0.015861	0.231639	-0.0382499	0.0619131	0.302637	0.979702	0.0213117	0.306658	0.0278383	0.560713	0.00635887	0.0147414	0	0.123936	0.658653	0.498159
10	R	rest	0	0.196585	0.283732	0.142002	-0.0391341	0.993431	0.653533	0.246892	0.00989972	0.378454	0.216786	0.0380556	0.0418487	0.30556	-0.159539	0.114508	0.230371
10	R	rest	0	0.35373	0.247793	0.210837	0.0214258	1	0.497384	0	0	0.523882	0.0112741	0.0186389	0.0175526	0.102769	-0.0354753	0.10478	0.705106
10	R	rest	0	0.29168	0.558298	0.1701	0.0790228	1	0.892187	0.0180009	0.0956624	0.47632	0.291903	0.0367963	0.0723582	0.189754	0.0692342	0.309389	0.747151
10	R	rest	0	0.177067	0.393851	0.198292	0.161256	1	0.964678	0.10332	0.0296513	0.547892	0.522748	0.203279	0.23821	0.436683	-0.0402727	0.306109	0.590166
10	R	rest	0	0.169299	0.182806	0.174503	0.00767458	0.83221	0.461328	0.130173	0.0105868	0.680293	0.293227	0.015069	0.0235356	0.158814	-0.114966	0.262017	0.617422
10	R	rest	0	0.168138	0.31669	0.0885468	0.0445622	0.846254	0.799618	0.102713	0.0180929	0.340933	0.443356	0.409688	0.409735	0.191039	-0.075589	0.267958	0.422266
10	R	rest	0	0.0112964	0.154064	-0.0136134	0.0745848	1	0.38257	0.000303482	0.0134722	0.612143	0.032856	0.0240675	0.0287118	0.16758	0.215003	0.111973	0.980349
10	R	rest	0	0.15685	0.367864	0.0748277	0.0716727	1	1	0	0.0132991	0.784547	0.714874	0.026354	0.0617617	0.14604	-0.0532006	0.246625	0.530656
10	R	Smiling	0	0.38804	0.440913	0.00859652	0.0823718	0.983512	0.572798	0	0	0.317869	0.0250631	0.011513	0.0172609	0.0922396	0.154931	0.0968807	0.673981
10	R	Smiling	0	0.38804	0.440913	0.00859652	0.0823718	0.983512	0.572798	0	0	0.317869	0.0250631	0.011513	0.0172609	0.0922396	0.154931	0.0968807	0.673981
10	R	Smiling	0	0.38804	0.440913	0.00859652	0.0823718	0.983512	0.572798	0	0	0.317869	0.0250631	0.011513	0.0172609	0.0922396	0.154931	0.0968807	0.673981
10	R	Smiling	0	0.38804	0.440913	0.00859652	0.0823718	0.983512	0.572798	0	0	0.317869	0.0250631	0.011513	0.0172609	0.0922396	0.154931	0.0968807	0.673981
10	R	Smiling	0	0.38804	0.440913	0.00859652	0.0823718	0.983512	0.572798	0	0	0.317869	0.0250631	0.011513	0.0172609	0.0922396	0.154931	0.0968807	0.673981
10	R	Smiling	0	0.38804	0.440913	0.00859652	0.0823718	0.983512	0.572798	0	0	0.317869	0.0250631	0.011513	0.0172609	0.0922396	0.154931	0.0968807	0.673981
10	R	Smiling	0.00095432	0.149677	0.418179	-0.799184	-0.45545	0.425554	0.670833	0.0349603	0.461513	0.016864	0.00505369	0.0588634	0.0680968	0	-0.0433105	0.504238	0.623818
10	R	Smiling	0.00095432	0.149677	0.418179	-0.799184	-0.45545	0.425554	0.670833	0.0349603	0.461513	0.016864	0.00505369	0.0588634	0.0680968	0	-0.0433105	0.504238	0.623818
10	R	Closing Eyes	0	0.66313	0.966635	0.523785	0.700901	0.409272	0.468534	0.00719723	0.114967	0.00527639	0.0594955	0.039595	0.0851521	0.235085	0.126056	0.102052	0.222023
10	R	Closing Eyes	0	0.66313	0.966635	0.523785	0.700901	0.409272	0.468534	0.00719723	0.114967	0.00527639	0.0594955	0.039595	0.0851521	0.235085	0.126056	0.102052	0.222023
10	R	Closing Eyes	0	0.66313	0.966635	0.523785	0.700901	0.409272	0.468534	0.00719723	0.114967	0.00527639	0.0594955	0.039595	0.0851521	0.235085	0.126056	0.102052	0.222023
10	R	Closing Eyes	0	0.66313	0.966635	0.523785	0.700901	0.409272	0.468534	0.00719723	0.114967	0.00527639	0.0594955	0.039595	0.0851521	0.235085	0.126056	0.102052	0.222023
10	R	Closing Eyes	0	0.66313	0.966635	0.523785	0.700901	0.409272	0.468534	0.00719723	0.114967	0.00527639	0.0594955	0.039595	0.0851521	0.235085	0.126056	0.102052	0.222023
10	R	Closing Eyes	0	0.119765	0.463225	-0.244742	0.0465351	0.150097	0	0.0309524	0	0	0.00417565	0.0258908	0.0234628	0.100817	-0.0345005	0.118893	0.373401
10	R	Closing Eyes	0	0.119765	0.463225	-0.244742	0.0465351	0.150097	0	0.0309524	0	0	0.00417565	0.0258908	0.0234628	0.100817	-0.0345005	0.118893	0.373401
10	R	Closing Eyes	0	0.119765	0.463225	-0.244742	0.0465351	0.150097	0	0.0309524	0	0	0.00417565	0.0258908	0.0234628	0.100817	-0.0345005	0.118893	0.373401
10	R	Closing Eyes	0	0.119765	0.463225	-0.244742	0.0465351	0.150097	0	0.0309524	0	0	0.00417565	0.0258908	0.0234628	0.100817	-0.0345005	0.118893	0.373401
10	R	Closing Eyes	0	0.119765	0.463225	-0.244742	0.0465351	0.150097	0	0.0309524	0	0	0.00417565	0.0258908	0.0234628	0.100817	-0.0345005	0.118893	0.373401
10	R	Blowing Cheeks	0	0.119765	0.463225	-0.244742	0.0465351	0.150097	0	0.0309524	0	0	0.00417565	0.0258908	0.0234628	0.100817	-0.0345005	0.118893	0.373401
10	R	Blowing Cheeks	0	0.119765	0.463225	-0.244742	0.0465351	0.150097	0	0.0309524	0	0	0.00417565	0.0258908	0.0234628	0.100817	-0.0345005	0.118893	0.373401
10	R	Blowing Cheeks	0	0.119765	0.463225	-0.244742	0.0465351	0.150097	0	0.0309524	0	0	0.00417565	0.0258908	0.0234628	0.100817	-0.0345005	0.118893	0.373401
10	R	Blowing Cheeks	0	0.119765	0.463225	-0.244742	0.0465351	0.150097	0	0.0309524	0	0	0.00417565	0.0258908	0.0234628	0.100817	-0.0345005	0.118893	0.373401
10	R	Blowing Cheeks	0	0.119765	0.463225	-0.244742	0.0465351	0.150097	0	0.0309524	0	0	0.00417565	0.0258908	0.0234628	0.100817	-0.0345005	0.118893	0.373401
10	R	Blowing Cheeks	0	0.119765	0.463225	-0.244742	0.0465351	0.150097	0	0.0309524	0	0	0.00417565	0.0258908	0.0234628	0.100817	-0.0345005	0.118893	0.373401
10	R	Blowing Cheeks	0	0.119765	0.463225	-0.244742	0.0465351	0.150097	0	0.0309524	0	0	0.00417565	0.0258908	0.0234628	0.100817	-0.0345005	0.118893	0.373401
10	R	Blowing Cheeks	0	0.119765	0.463225	-0.244742	0.0465351	0.150097	0	0.0309524	0	0	0.00417565	0.0258908	0.0234628	0.100817	-0.0345005	0.118893	0.373401
10	R	Blowing Cheeks	0	0.119765	0.463225	-0.244742	0.0465351	0.150097	0	0.0309524	0	0	0.00417565	0.0258908	0.0234628	0.100817	-0.0345005	0.118893	0.373401
10	R	Blowing Cheeks	0	0.119765	0.463225	-0.244742	0.0465351	0.150097	0	0.0309524	0	0	0.00417565	0.0258908	0.0234628	0.100817	-0.0345005	0.118893	0.373401
10	R	Blowing Cheeks	0	0.119765	0.463225	-0.244742	0.0465351	0.150097	0	0.0309524	0	0	0.00417565	0.0258908	0.0234628	0.100817	-0.0345005	0.118893	0.373401
10	R	Blowing Cheeks	0	0.119765	0.463225	-0.244742	0.0465351	0.150097	0	0.0309524	0	0	0.00417565	0.0258908	0.0234628	0.100817	-0.0345005	0.118893	0.373401
